# Supplementary material for: Crystallographic models of SARS-CoV-2 3CLpro: in-depth assessment of structure quality and validation
Source: IUCrJ. 2021 Feb 9;8(Pt 2):238–56. doi: 10.1107/S2052252521001159 (PMC7924243; doi:10.1107/S2052252521001159)
Supplement: Supplementary file 2 [file m-08-00238-sup2.xlsx]

## Sheet: 3CLpro_Table_full
PDB ID	Resol (Å)	a(Å)	b(Å)	c(Å)	alpha(deg)	beta(deg)	gamma(deg)	Space group	Vol(Å**3)	N(asu)	Z	Vm(Å**3/Da)	Vs(%)	Rfree orig	Rfree reref	Temp	Source	Inhibitor	Link	LIG	Tag/Mut	pH	Precip	DMSO	Buffer	Remarks and references
6yvf	1.6	114.15	53.65	44.6	90	102.31	90	C2_a	266809	1	4	2	37.3	0.208	0.243	cryo	synch	AZD6482	Noncovalent	A82		7.8	25P1500	5DMSO	0.02HEP			MMT (DL-MALIC ACID, MES AND TRIS
6yz6	1.7	113.81	52.68	46.23	90	102.78	90	C2_a	270319	1	4	2	38.2	0.216	0.238	cryo	synch	Leupeptin	Noncovalent	ACE-LEU-LEU-AR7		7.5	25P1500	5DMSO	0.10MIB			REMARK 280 BASE IN THE MOLAR RATIOS 1:2:2),
6xbh	1.6	113.19	54.51	45.13	90	100.02	90	C2_a	274208	1	4	2	39	0.221	0.207	cryo	synch	UAW247	CYS145	ELL-PHE-P6S	-1H 0M	5.6	20P3000		0.10CIT	{Sacco, 2020 #8045}
7d3i	2	113.48	52.46	45.4	90	103.3	90	C2_a	263030	1	4	1.9	36.4	0.209	0.207	cryo	synch	MI-23	CYS145	GQU		5.5	22P3350		0.10CIT			MIB BUFFER (2:3:3
6wtj	1.9	114.97	53.81	45.5	90	101.74	90	C2_a	275599	1	4	2	39.3	0.235	0.242	cryo	synch	GC376/K36	CYS145	K36		7	20P6000		0.10HEP	{Vuong, 2020 #8017}		REMARK 280 MOLAR RATIO OF MALONIC ACID, IMIDAZOLE, AND BORIC ACID)
7c8u	2.35	114.3	53.87	45.23	90	101.58	90	C2_a	272873	1	4	2	38.7	0.273	0.268	cryo	synch	GC376	CYS145	K36		7	20P6000		0.10HEP	-
7d1o	1.78	113.2	54.05	45.97	90	101.61	90	C2_a	275511	1	4	2	39.3	0.249	0.24	cryo	synch	Narlaprevir	CYS145	NNA		6.5	20P5000		0.10BIS
7jyc	1.79	113.19	52.51	45.69	90	102.71	90	C2_a	264907	1	4	1.9	36.9	0.213	0.214	cryo	synch	Narlaprevir	CYS145	NNA		7	20P3350		0.10MES
6ynq	1.8	113.08	53.15	44.65	90	102.96	90	C2_a	261546	1	4	1.9	36.1	0.226	0.247	cryo	synch	P6N	CYS145	P6N		7.5	25P1500	5DMSO	0.10MIB			5
6yt8	2.05	113.66	53.44	44.45	90	103.03	90	C2_a	263001	1	4	1.9	36.4	0.233	0.258	cryo	synch	PK8	CYS145	PK8		7.5	25P1500	5DMSO	0.10MIB			5.5
7k6d	1.48	109.76	54.82	48.24	90	101.23	90	C2_a	284705	1	4	2.1	41.3	0.215	0.226	cryo	synch	Telaprevir	CYS145	SV6		7	22P4000	3DMSO	0.10HEP	-		6
7k6e	1.63	109.6	54.71	48.04	90	101.23	90	C2_a	282543	1	4	2.1	40.8	0.245	0.255	cryo	synch	Telaprevir	CYS145	SV6		7	20P3000	3DMSO	0.10HEP	-		6.5
6zrt	2.1	109.68	54.99	47.93	90	101.42	90	C2_a	283359	1	4	2.1	41	0.237	0.236	cryo	synch	Telaprevir	CYS145	SV6		6.8	18P6000	5DMSO	0.10MES	-		7
6xqs	1.9	110.61	55.6	48.75	90	101.24	90	C2_a	294025	1	4	2.2	43.1	0.204	0.211	room	home	Telaprevir	CYS145	SV6		7	20P3350		0.10BIS	-		7.5
7k40	1.35	114.28	53.32	45.83	90	101.7	90	C2_a	273491	1	4	2	38.9	0.192	0.183	cryo	synch	Boceprevir	CYS145	U5G		7.2	20P4000	4DMSO	0.10HEP			8
6wtk	2	113.35	53.03	45.23	90	102.03	90	C2_a	265905	1	4	2	37.1	0.255		cryo	synch	GC373/UED	CYS145	UED		7	20P6000		0.10HEP	{Vuong, 2020 #8017}		8.5
6xa4	1.65	113.54	54.2	45.41	90	100.71	90	C2_a	274619	1	4	2	39.1	0.239	0.248	cryo	synch	UAW241	CYS145	UXS-LEU-LEU-ACE	-1H 0M	5.6	20P3000		0.10CIT	{Sacco, 2020 #8045}		9
6xfn	1.7	114.57	54.32	44.49	90	100.86	90	C2_a	271910	1	4	2	38.5	0.228	0.229	cryo	synch	UAW243	CYS145	UZ7-LEU-V1V-APY	-1H 0M	5.6	20P3000		0.10CIT	{Sacco, 2020 #8045}		9.5
7k3t	1.2	44.78	52.93	111.27	90	100.07	90	C2_a	259705	1	4	1.9	35.6	0.187	0.163	cryo	synch	0				6.5	20P3350	5DMSO	0.10MES	-
6yb7	1.25	112.43	52.8	44.61	90	103.03	90	C2_a	257994	1	4	1.9	35.2	0.192	0.163	cryo	synch	0				6.5	05P4000	5DMSO	0.10MES	-
6y84	1.39	112.81	52.95	44.63	90	103.16	90	C2_a	259592	1	4	1.9	35.6	0.2	0.186	cryo	synch	0				6.5	15P4000	5DMSO	0.10MES	-
6m2q	1.7	114.87	53.6	44.71	90	101.25	90	C2_a	269957	1	4	2	38.1	0.204	0.218	cryo	synch	0				5.8	10P6000	3DMSO	0.10MES	{Su, 2020 #8004}
6y2e	1.75	114.98	53.76	44.77	90	101.24	90	C2_a	271476	1	4	2	38.4	0.222	0.221	cryo	synch	0				7	25P1500		0.10MMT	{Zhang, 2020 #7780}
7jp1	1.8	113.19	52.75	44.58	90	102.72	90	C2_a	259616	1	4	1.9	35.6	0.233	0.248	cryo	synch	0				6.5	20P3350		0.10MES	-
6m03	2	113.96	53.45	45.03	90	101.83	90	C2_a	268463	1	4	2	37.7	0.246	0.242	cryo	synch	0				8.1	10P3000		0.10IMZ	-
7bro	2	113.43	54.26	44.96	90	100.67	90	C2_a	271930	1	4	2	38.5	0.259	0.245	cryo	synch	0			0G	6.2	07P6000		0.10MES	-
6wqf	2.3	45.06	54.06	113.6	90	100.51	90	C2_a	272128	1	4	2	38.6	0.23	0.239	cryo	synch	0				6.5	20P3350		0.10BIS	{Kneller, 2020 #8001}
6xb0	1.8	44.98	53.74	113.17	90	100.27	90	C2_a	269190	1	4	2	37.9	0.201	0.202	room	home	0				6.5	20P3550		0.10BIS	{Kneller, 2020 #8044}
7cwb	1.9	114	53.5	45	90	102	90	C2_a	268458	1	4	2	37.7	0.257	0.282	room	XFEL	0				6	25P1500		0.10MMT	-
7jun	2.3	114.93	54.69	45.22	90	101.46	90	C2_a	278512	1	4	2	40	0.22		room	home	0				6.6	18P3350	3DMSO	0.10BIS	Kneller JBC, in press
7jun	2.5	114.93	54.69	45.22	90	101.46	90	C2_a	278512	1	4	2	40	0.253		room	N	0				6.6	18P3350	3DMSO	0.10BIS	Kneller JBC, in press
7jvz	2.5	117.6	55.4	45.6	90	100.5	90	C2_a	292111	1	4	2.1	42.8	0.217	0.252	room	XFEL	0				6.5	13P3350		0.10BIS	-
6xch	2.2	46.59	53.31	113.28	90	101	90	C2_a (I2)	276134	1	4	2	39.5	0.237	0.24	room	home	Leupeptin	Noncovalent	ACE-LEU-LEU-AR7		6.5	20P3350		0.10BIS
6xb1	1.8	44.83	53.89	113.59	90	100.34	90	C2_a (I2)	269959	1	4	2	38.1	0.202	0.21	room	Home	NEN	CYS156	NEN		6.5	20P3350		0.10BIS	{Kneller, 2020 #8044} apo?
6xb2	2.1	45.29	54.64	115.16	90	100.74	90	C2_a (I2)	279973	1	4	2.1	40.3	0.257	0.282	room	home	NEN	CYS145/156	NEN		6.5	20P3350		0.10BIS	{Kneller, 2020 #8044}
6zru	2.1	113.76	53.53	45.88	90	101.52	90	C2_a (I2)	273770	1	4	2	38.9	0.215	0.237	cryo	synch	Boceprevir	CYS145	U5G		6.8	16P6000	5DMSO	0.10MES
6xqu	2.2	46.28	53.41	113.2	90	100.94	90	C2_a (I2)	274701	1	4	2	39.1	0.234	0.248	room	home	Boceprevir	CYS145	U5G		7	20P3350		0.10BIS
7bqy	1.7	96.37	80.47	54.33	90	116.52	90	C2_b	377041	1	4	2.8	55.7	0.226	0.237	cryo	synch	N3	CYS145	02J-ALA-VAL-LEU-PJE-010		6	02P6000	3DMSO	0.10MES	{Jin, 2020 #7981}
6lu7	2.16	97.93	79.48	51.8	90	114.55	90	C2_b	366747	1	4	2.7	54.4	0.235	0.225	cryo	synch	N3	CYS145	02J-ALA-VAL-LEU-PJE-010		6	02P6000	3DMSO	0.10MES	{Jin, 2020 #7981}
6m0k	1.5	98.15	81.7	51.67	90	114.69	90	C2_b	376461	1	4	2.8	55.6	0.193	0.178	cryo	synch	11B	CYS145	FJC		6.1	02P6001	3DMSO	0.10MES	{Dai, 2020 #7988}
6lze	1.5	97.7	80.94	51.74	90	114.27	90	C2_b	372951	1	4	2.7	55.2	0.199	0.187	cryo	synch	11A	CYS145	FRH		6	02P6000	3DMSO	0.10MES	{Dai, 2020 #7988}
7ju7	1.6	98.59	81.3	51.86	90	114.62	90	C2_b	377880	1	4	2.8	55.8	0.192	0.171	cryo	synch	Mastinib	Noncovalent	G65		6	20P6000		0.10MES
7cx9	1.73	97.24	82.9	51.49	90	115.12	90	C2_b	375791	1	4	2.8	55.5	0.209	0.188	cryo	synch	GKF	CYS145	GKF		5	11P4000		0.10MES
7buy	1.6	98.03	81.65	51.64	90	114.88	90	C2_b	374967	1	4	2.8	55.4	0.201	0.205	cryo	synch	Carmofur	CYS145	JRY		6	05P6000	3DMSO	0.10MES	{Jin, 2020 #8005}
7c6u	2	100	79.61	51.85	90	114.71	90	C2_b	374986	1	4	2.8	55.4	0.251	0.234	cryo	synch	GC376	CYS145	K36		6	14P4000		0.10MES	-
6y2f	1.95	98.08	80.93	51.66	90	114.84	90	C2_b	372114	1	4	2.7	55.1	0.219	0.206	cryo	synch	O6K	CYS145	O6K		9	18P8000		0.10BIS	{Zhang, 2020 #8024}
7c8b	2.2	98.26	82.3	51.76	90	115.58	90	C2_b	377582	1	4	2.8	55.7	0.23	0.23	cryo	synch	Z-VAD-FMK	CYS145	PHQ-VAL-ALA-FL6-CF0		6.5	11P4000		0.10MES
6wnp	1.44	97.55	81.09	54.67	90	116.98	90	C2_b	385361	1	4	2.8	56.6	0.196	0.158	cryo	synch	Boceprevir	CYS145	U5G		7.2	05P10000	1DMSO	0.02MES
7c6s	1.6	97.23	80.25	54.48	90	116.72	90	C2_b	379702	1	4	2.8	56	0.222	0.166	cryo	synch	Boceprevir	CYS145	U5G		6.5	20P5000		0.10BIS
6xr3	1.45	96.18	82.7	54.44	90	116.99	90	C2_b	385885	1	4	2.8	56.7	0.187	0.184	cryo	synch	GRL2420	CYS145	V7G		7	15P10000		0.02HEP
6xkh	1.28	96.65	83.31	54.66	90	118	90	C2_b	388636	1	4	2.9	57	0.175	0.172	cryo	synch	0				8.5	15P6000		0.10TRS
7jr3	1.55	99	80.99	51.74	90	114.76	90	C2_b	376717	1	4	2.8	55.6	0.183	0.194	cryo	synch	0				6.5	15P4000		0.10MES	-
7jr4	1.55	97.15	82.35	51.59	90	114.62	90	C2_b	375239	1	4	2.8	55.5	0.18	0.186	cryo	synch	0				6.5	15P4000	5DMSO	0.10MES	-
6w79	1.46	108.88	81.26	53.46	90	104.23	90	C2_c	458441	1	4	3.4	63.5	0.177	0.154	cryo	synch	X77	Noncovalent	X77		6	05P10000		0.05MES
7khp	1.95	124.32	80.15	63.24	90	89.64	90	C2_d	630084	2	4	2.3	46.9	0.248		cryo	synch	self	CYS145	PHE305		6	20P3350		0.10MES	Replacement by authors for 7jox
7joy	2	123.67	80.31	63.32	90	90.2	90	C2_d	628875	2	4	2.3	46.8	0.252		cryo	synch	0			145A	6.1	20P3351		0.10MES	(updated by authors)
6xbi	1.7	46.9	54.9	62.26	60.63	79.77	88.83	P1_a	137070	2	1	2	39	0.217	0.226	cryo	synch	UAW248	CYS145	UZ7-LEU-LEU-UZ4-UZ1	-1H 0M	5.6	20P3000		0.10CIT	{Sacco, 2020 #8045}
6m2n	2.2	63.96	67.94	95.05	74.09	78.27	66.1	P1_b	361128	4	1	2.7	53.7	0.254	0.271	cryo	synch	3WL	Noncovalent	3WL		8	02P6000		0.10MES	{Su, 2020 #8004}
6xoa	2.1	62.91	67.85	77.89	77.93	89.55	72.9	P1_c	310238	4	1	2.3	46.1	0.251	0.278	cryo	synch	0			145S		20P3350		0.02NKP	-
7d1m	1.4	55.45	99.02	59.58	90	108.54	90	P21_a	310171	2	2	2.3	46.1	0.197	0.157	cryo	synch	GC376	CYS145	K36	0G	7.8			0.01TRS	Replaced 7brr
7cbt	2.35	55.12	99.75	60.36	90	108.63	90	P21_a	314508	2	2	2.3	46.8	0.292	0.272	cryo	home	GC376	CYS145	K36	-26MH6GLNDIFEAQKIEWHEG4SM	6	12P3350		0.10MAL	-
6xbg	1.45	55.37	98.85	59.22	90	108.23	90	P21_a	307831	2	2	2.3	45.7	0.206	0.181	cryo	synch	UAW246	CYS145	P6S-LEU-UZ4-UZ1	-1H 0M	5.6	20P3000		0.10CIT	{Sacco, 2020 #8045}
6xmk	1.7	55.35	98.63	58.8	90	107.79	90	P21_a	305685	2	2	2.2	45.3	0.212	0.214	cryo	synch	7J	CYS145	QYS	-3S -2N -1I -0G	8	20P6000		0.10TRS	{Rathnayake, 2020 #8036}
6xhm	1.41	55.15	98.51	59.11	90	107.45	90	P21_a	306356	2	2	2.3	45.4	0.21	0.192	cryo	synch	V2M	CYS145	V2M		4	25P1500		0.10MMT	{Hoffman, 2020 #8055}
7jkv	1.25	55.24	99.14	58.9	90	107.86	90	P21_a	307073	2	2	2.3	45.6	0.177		cryo	synch	GRL2420	CYS145	V7G	0G	5.8	15P6000	3DMSO	0.10MES	Our own structure
6xqt	2.3	46.52	54.47	114.49	90	101.48	90	P21_b	284301	2	2	2.1	41.2	0.277	0.249	room	home	Narlaprevir	CYS145	NNA		7	20P3350		0.10BIS
7brp	1.8	46.37	53.55	113.77	90	101.66	90	P21_b	276666	2	2	2	39.6	0.24	0.219	cryo	synch	Boceprevir	CYS145	U5G	0G	6.5	20P5000		0.10BIS
6xkf	1.8	44.88	53.79	115.26	90	100.97	90	P21_b	273159	2	2	2	38.8	0.239	0.245	cryo	synch	0				8	15P4000		0.10TRS	-
6wtm	1.85	44.84	53.6	114.87	90	101.22	90	P21_b	270805	2	2	2	38.3	0.252	0.257	cryo	synch	0				6.5	20P3350		0.10BIS	{Vuong, 2020 #8017}
6xhu	1.8	45.28	54.91	114.94	90	101.22	90	P21_b	280342	2	2	2.1	40.4	0.246	0.247	room	home	0				6	18P3350		0.10BIS	{Kneller, 2020 #8044}
6w63	2.1	45.05	63.84	106.59	90	90	90	P21212	306546	1	4	2.3	45.5	0.221	0.25	cryo	synch	X77	Noncovalent	X77		6	16P10000	1DMSO	0.03HEP
7jfq	1.55	44.38	63.46	107.25	90	90	90	P21212	302023	1	4	2.2	44.7	0.198	0.197	cryo	synch	0				8.5	15P6000		0.10TRS
6y2g	2.2	68.57	101.6	103.7	90	90	90	P212121	722392	2	4	2.7	53.7	0.247	0.24	cryo	synch	O6K	CYS145	O6K		8.5	10P20000		1.00TRS	{Zhang, 2020 #8024}
7c7p	1.74	67.91	98.73	103.49	90	90	90	P212121	693831	2	4	2.6	51.8	0.216	0.193	cryo	synch	Telaprevir	CYS145	SV6		6	13P4000		0.10MES	-
7com	2.25	67.76	99.43	103.81	90	90	90	P212121	699362	2	4	2.6	52.2	0.246	0.249	cryo	synch	Boceprevir	CYS145	U5G		6.5	20P400		0.10MES
7c2y	1.91	67.88	102.34	103.49	90	90	90	P212121	718928	2	4	2.6	53.5	0.262	0.233	cryo	synch	0				7.5	20P4000		0.10HEP	-
7c2q	1.93	67.95	102.66	103.54	90	90	90	P212121	722269	2	4	2.7	53.7	0.265	0.242	cryo	synch	0				7.5	04P8000		0.10HEP	-
7cwc	2.1	69.2	104.3	105.6	90	90	90	P212121	762174	2	4	2.8	56.1	0.259	0.255	room	XFEL	0			-3G -2S -1H 0M	8.5	30P400		0.10TRS	-
6wtt	2.15	101.82	101.82	160.01	90	90	120	P3221	1436757	3	6	2.3	47.6	0.3	0.287	cryo	synch	GC376	CYS145	K36	305H6		15P2000			{Ma, 2020 #8026}
7c8t	2.05	104.42	104.42	89.89	90	90	120	P6122	848789	1	12	2.1	40.9	0.243	0.252	cryo	synch	NOL	CYS145	NOL		3.5	14P1000		0.10CIT
6z2e	1.7	104.08	104.08	91.25	90	90	120	P6122	856060	1	12	2.1	41.4	0.243	0.255	cryo	synch	Q5T	CYS145	Q5T						Hilgendepp
7c8r	2.3	104.39	104.39	90.23	90	90	120	P6122	851557	1	12	2.1	41.1	0.261	0.261	cryo	synch	TG0203770	CYS145	TG3		4	D		0.10NAC

## Sheet: pH_histogram
5	Frequency	Cumulative %	5	Frequency	Cumulative %
5.5	5	0.0641026	6	20	0.25641
6	20	0.320513	6.5	20	0.512821
6.5	20	0.576923	7	15	0.705128
7	15	0.769231	7.5	7	0.794872
7.5	7	0.858974	5.5	5	0.858974
8	5	0.923077	8	5	0.923077
8.5	5	0.987179	8.5	5	0.987179
9	1	1	9	1	1
		1	9.5	0	1
More	0	1	More	0	1

## Sheet: Spacegroups
Space groupa	Count of Space groupa
C2_a	32			Column1	Column2
C2_a (I2)	5			C2_a	32
C2_b	16			C2_b	16
C2_c	1			P21_a	6
C2_d	2			P212121	6
P1_a	1			C2_a (I2)	5
P1_b	1			P21_b	5
P1_c	1			P6122	3
P21_a	6			C2_d	2
P21_b	5			P21212	2
P21212	2			C2_c	1
P212121	6			P1_a	1
P3221	1			P1_b	1
P6122	3			P1_c	1
				P3221	1
